# Supplementary material for: Comparative Assessment of Different Gold Nanoflowers as Labels for Lateral Flow Immunosensors
Source: Sensors (Basel). 2021 Oct 26;21(21):7098. doi: 10.3390/s21217098 (PMC8587648; doi:10.3390/s21217098)
Supplement: Supplementary file 1 [file sensors-21-07098-s001.zip]

Archive with 1 entries (1 files):
- sensors-1432717-supplementary.pdf
